# Supplementary material for: Screening and Mechanism of Novel Angiotensin-I-Converting Enzyme Inhibitory Peptides in X. sorbifolia Seed Meal: A Computer-Assisted Experimental Study Method
Source: Molecules. 2022 Dec 12;27(24):8792. doi: 10.3390/molecules27248792 (PMC9785712; doi:10.3390/molecules27248792)
Supplement: Supplementary file 1 [file molecules-27-08792-s001.zip]

Archive with 1 entries (1 files):
- molecules-1992743-supplementary.pdf
